# Supplementary material for: In Silico Structure-Based Approach for Group Efficiency Estimation in Fragment-Based Drug Design Using Evaluation of Fragment Contributions
Source: Molecules. 2022 Mar 18;27(6):1985. doi: 10.3390/molecules27061985 (PMC8951103; doi:10.3390/molecules27061985)
Supplement: Supplementary file 1 [file molecules-27-01985-s001.zip]

Archive with 1 entries (1 files):
- molecules-1600187-supplementary.pdf
